# Supplementary material for: CLigOpt: controllable ligand design through target-specific optimization
Source: Bioinformatics. 2024 Sep 4;40(Suppl 2):ii62–9. doi: 10.1093/bioinformatics/btae396 (PMC11373314; doi:10.1093/bioinformatics/btae396)
Supplement: btae396_Supplementary_Data [file btae396_supplementary_data.zip]

Archive with 4 entries (4 files):
- CLigOpt_ECCB2024_184_Li_etal_suppl.pdf
- oup-authoring-template-doc.pdf
- oup-authoring-template.cls
- reference.bib
