# Supplementary material for: CLigOpt: controllable ligand design through target-specific optimization
Source: Bioinformatics. 2024 Sep 4;40(Suppl 2):ii62–9. doi: 10.1093/bioinformatics/btae396 (PMC11373314; doi:10.1093/bioinformatics/btae396)
Supplement: btae396_Supplementary_Data [file btae396_supplementary_data.zip › reference.bib]

@article{sterling2015zinc,
  title={ZINC 15--ligand discovery for everyone},
  author={Sterling, Teague and Irwin, John J},
  journal={J. Chem. Inf. Model.},
  volume={55},
  number={11},
  pages={2324--2337},
  year={2015},
  publisher={ACS Publications}
}

@article{su2018comparative,
  title={Comparative assessment of scoring functions: the CASF-2016 update},
  author={Su, Minyi and Yang, Qifan and Du, Yu and Feng, Guoqin and Liu, Zhihai and Li, Yan and Wang, Renxiao},
  journal={J. Chem. Inf. Model.},
  volume={59},
  number={2},
  pages={895--913},
  year={2018},
  publisher={ACS Publications}
}

@article{imrie2020deep,
  title={Deep generative models for 3D linker design},
  author={Imrie, Fergus and Bradley, Anthony R and van der Schaar, Mihaela and Deane, Charlotte M},
  journal={J. Chem. Inf. Model.},
  volume={60},
  number={4},
  pages={1983--1995},
  year={2020},
  publisher={ACS Publications}
}

@article{wu2023drug,
  title={Drug design of human dihydrofolate reductase (hDHFR) inhibitors with deep learning},
  author={Wu, Yi-Huan and Cheng, Chih-Yang and Chen, Yen-Yang and Li, Feng-Yin},
  journal={Journal of the Chinese Chemical Society},
  volume={70},
  number={5},
  pages={1258--1267},
  year={2023},
  publisher={Wiley Online Library}
}

@article{gaulton2017chembl,
  title={The ChEMBL database in 2017},
  author={Gaulton, Anna and Hersey, Anne and Nowotka, Micha{\l} and Bento, A Patricia and Chambers, Jon and Mendez, David and Mutowo, Prudence and Atkinson, Francis and Bellis, Louisa J and Cibri{\'a}n-Uhalte, Elena and others},
  journal={Nucleic Acids Res.},
  volume={45},
  number={D1},
  pages={D945--D954},
  year={2017},
  publisher={Oxford University Press}
}

@article{raimondi2019dhfr,
  title={DHFR inhibitors: reading the past for discovering novel anticancer agents},
  author={Raimondi, Maria Valeria and Randazzo, Ornella and La Franca, Mery and Barone, Giampaolo and Vignoni, Elisa and Rossi, Daniela and Collina, Simona},
  journal={Molecules},
  volume={24},
  number={6},
  pages={1140},
  year={2019},
  publisher={MDPI}
}

@article{kipf2016semi,
  title={Semi-supervised classification with graph convolutional networks},
  author={Kipf, Thomas N and Welling, Max},
  journal={arXiv preprint arXiv:1609.02907},
  year={2016}
}

@ARTICLE{jiang2020co,
  author={Jiang, Xiaodong and Zhu, Ronghang and Ji, Pengsheng and Li, Sheng},
  journal={IEEE Transactions on Pattern Analysis and Machine Intelligence}, 
  title={Co-Embedding of Nodes and Edges With Graph Neural Networks}, 
  year={2023},
  volume={45},
  number={6},
  pages={7075-7086},
  keywords={Task analysis;Convolution;Deep learning;Switches;Image edge detection;Prediction algorithms;Graph embedding;graph neural networks;line graph;node classification;link prediction},
  doi={10.1109/TPAMI.2020.3029762}}

@inproceedings{liu2018constrained,
author = {Liu, Qi and Allamanis, Miltiadis and Brockschmidt, Marc and Gaunt, Alexander},
booktitle = {Advances in Neural Information Processing Systems},
editor = {S. Bengio and H. Wallach and H. Larochelle and K. Grauman and N. Cesa-Bianchi and R. Garnett},
pages = {},
publisher = {Curran Associates, Inc.},
title = {Constrained Graph Variational Autoencoders for Molecule Design},
volume = {31},
year = {2018}
}

@article{das2021accelerated,
  title={Accelerated antimicrobial discovery via deep generative models and molecular dynamics simulations},
  author={Das, Payel and Sercu, Tom and Wadhawan, Kahini and Padhi, Inkit and Gehrmann, Sebastian and Cipcigan, Flaviu and Chenthamarakshan, Vijil and Strobelt, Hendrik and Dos Santos, Cicero and Chen, Pin-Yu and others},
  journal={Nat. Biomed. Eng.},
  volume={5},
  number={6},
  pages={613--623},
  year={2021},
  publisher={Nature Publishing Group UK London}
}

@article{bento2020open,
  title={An open source chemical structure curation pipeline using RDKit},
  author={Bento, A Patr{\'\i}cia and Hersey, Anne and F{\'e}lix, Eloy and Landrum, Greg and Gaulton, Anna and Atkinson, Francis and Bellis, Louisa J and De Veij, Marleen and Leach, Andrew R},
  journal={J. Cheminform.},
  volume={12},
  pages={1--16},
  year={2020},
  publisher={Springer}
}

@article{karpov2020transformer,
  title={Transformer-CNN: Swiss knife for QSAR modeling and interpretation},
  author={Karpov, Pavel and Godin, Guillaume and Tetko, Igor V},
  journal={J. Cheminform.},
  volume={12},
  pages={1--12},
  year={2020},
  publisher={Springer}
}

@article{cardoso2019network,
  title={Network-based piecewise linear regression for QSAR modelling},
  author={Cardoso-Silva, Jonathan and Papageorgiou, Lazaros G and Tsoka, Sophia},
  journal={J. Comput.-Aided Mol. Des.},
  volume={33},
  number={9},
  pages={831--844},
  year={2019},
  publisher={Springer}
}

@article{li2024optimisation,
  title={Optimisation-based modelling for explainable lead discovery in malaria},
  author={Li, Yutong and Cardoso-Silva, Jonathan and Kelly, John M and Delves, Michael J and Furnham, Nicholas and Papageorgiou, Lazaros G and Tsoka, Sophia},
  journal={Artif. intell. med.},
  volume={147},
  pages={102700},
  year={2024},
  publisher={Elsevier}
}

@article{karimi2019deepaffinity,
  title={DeepAffinity: interpretable deep learning of compound--protein affinity through unified recurrent and convolutional neural networks},
  author={Karimi, Mostafa and Wu, Di and Wang, Zhangyang and Shen, Yang},
  journal={Bioinformatics},
  volume={35},
  number={18},
  pages={3329--3338},
  year={2019},
  publisher={Oxford University Press}
}

@article{trott2010autodock,
  title={AutoDock Vina: improving the speed and accuracy of docking with a new scoring function, efficient optimization, and multithreading},
  author={Trott, Oleg and Olson, Arthur J},
  journal={J. Comput. Chem.},
  volume={31},
  number={2},
  pages={455--461},
  year={2010},
  publisher={Wiley Online Library}
}

@book{Ramsundar-et-al-2019,
    title={Deep Learning for the Life Sciences},
    author={Bharath Ramsundar and Peter Eastman and Patrick Walters and Vijay Pande and Karl Leswing and Zhenqin Wu},
    publisher={O'Reilly Media},
    year={2019}
}

@article{toniato2021unassisted,
  title={Unassisted noise reduction of chemical reaction datasets},
  author={Toniato, Alessandra and Schwaller, Philippe and Cardinale, Antonio and Geluykens, Joppe and Laino, Teodoro},
  journal={Nature Machine Intelligence},
  volume={3},
  number={6},
  pages={485--494},
  year={2021},
  publisher={Nature Publishing Group UK London}
}

@article{schwaller2019predicting,
  title={Predicting retrosynthetic pathways using a combined linguistic model and hyper-graph exploration strategy},
  author={Schwaller, Philippe and Petraglia, Riccardo and Zullo, Valerio and Nair, Vishnu H and Haeuselmann, Rico Andreas and Pisoni, Riccardo and Bekas, Costas and Iuliano, Anna and Laino, Teodoro},
  journal={arXiv:1910.08036},
  year={2019}
}

@article{schwaller2019molecular,
  title={Molecular transformer: a model for uncertainty-calibrated chemical reaction prediction},
  author={Schwaller, Philippe and Laino, Teodoro and Gaudin, Th{\'e}ophile and Bolgar, Peter and Hunter, Christopher A and Bekas, Costas and Lee, Alpha A},
  journal={ACS Cent. Sci.},
  volume={5},
  number={9},
  pages={1572--1583},
  year={2019},
  publisher={ACS Publications}
}

@article{jin2023fflom,
  title={FFLOM: A flow-based autoregressive model for fragment-to-lead optimization},
  author={Jin, Jieyu and Wang, Dong and Shi, Guqin and Bao, Jingxiao and Wang, Jike and Zhang, Haotian and Pan, Peichen and Li, Dan and Yao, Xiaojun and Liu, Huanxiang and others},
  journal={J. Med. Chem.},
  volume={66},
  number={15},
  pages={10808--10823},
  year={2023},
  publisher={ACS Publications}
}

%%% Pedro

@article{williams_learning_1989,
	title = {A {Learning} {Algorithm} for {Continually} {Running} {Fully} {Recurrent} {Neural} {Networks}},
	volume = {1},
	abstract = {The exact form of a gradient-following learning algorithm for completely recurrent networks running in continually sampled time is derived and used as the basis for practical algorithms for temporal supervised learning tasks. These algorithms have (1) the advantage that they do not require a precisely defined training interval, operating while the network runs; and (2) the disadvantage that they require nonlocal communication in the network being trained and are computationally expensive. These algorithms allow networks having recurrent connections to learn complex tasks that require the retention of information over time periods having either fixed or indefinite length.},
	language = {en},
	number = {2},
	urldate = {2024-03-28},
	journal = {Neural Comput.},
	author = {Williams, Ronald J. and Zipser, David},
	month = jun,
	year = {1989},
	pages = {270--280},
	annote = {teacher forcing
},
}

@article{scarselli_graph_2009,
	title = {The {Graph} {Neural} {Network} {Model}},
	volume = {20},
	doi = {10.1109/TNN.2008.2005605},
	number = {1},
	journal = {IEEE Trans. Neural Netw.},
	author = {Scarselli, F. and Gori, M. and {Ah Chung Tsoi} and Hagenbuchner, M. and Monfardini, G.},
	month = jan,
	year = {2009},
	pages = {61--80},
}

@inproceedings{gori_new_2005,
	address = {Montreal, Que., Canada},
	title = {A new model for learning in graph domains},
	volume = {2},
	isbn = {978-0-7803-9048-5},
	doi = {10.1109/IJCNN.2005.1555942},
	booktitle = {Proceedings. 2005 {IEEE} {International} {Joint} {Conference} on {Neural} {Networks}, 2005.},
	publisher = {IEEE},
	author = {Gori, M. and Monfardini, G. and Scarselli, F.},
	year = {2005},
	pages = {729--734},
}

@inproceedings{duvenaud_convolutional_2015,
	title = {Convolutional {Networks} on {Graphs} for {Learning} {Molecular} {Fingerprints}},
	booktitle = {Advances in {Neural} {Information} {Processing} {Systems} 28: {Annual} {Conference} on {Neural} {Information} {Processing} {Systems} 2015, {December} 7-12, 2015, {Montreal}, {Quebec}, {Canada}},
	author = {Duvenaud, David and Maclaurin, Dougal and Aguilera-Iparraguirre, Jorge and Gómez-Bombarelli, Rafael and Hirzel, Timothy and Aspuru-Guzik, Alán and Adams, Ryan P.},
	editor = {Cortes, Corinna and Lawrence, Neil D. and Lee, Daniel D. and Sugiyama, Masashi and Garnett, Roman},
	year = {2015},
	pages = {2224--2232},
}

@article{kearnes_molecular_2016,
	title = {Molecular graph convolutions: moving beyond fingerprints},
	volume = {30},
	shorttitle = {Molecular graph convolutions},
	doi = {10.1007/s10822-016-9938-8},
	language = {en},
	number = {8},
	journal = {J. Comput.-Aided Mol. Des.},
	author = {Kearnes, Steven and McCloskey, Kevin and Berndl, Marc and Pande, Vijay and Riley, Patrick},
	month = aug,
	year = {2016},
	pages = {595--608},
}


@inproceedings{gilmer_neural_2017,
	series = {Proceedings of {Machine} {Learning} {Research}},
	title = {Neural {Message} {Passing} for {Quantum} {Chemistry}},
	volume = {70},
	booktitle = {{ICML}},
	publisher = {PMLR},
	author = {Gilmer, Justin and Schoenholz, Samuel S. and Riley, Patrick F. and Vinyals, Oriol and Dahl, George E.},
	editor = {Precup, Doina and Teh, Yee Whye},
	year = {2017},
	pages = {1263--1272},
}

@article{zeng_deep_2022,
	title = {Deep generative molecular design reshapes drug discovery},
	volume = {3},
	doi = {10.1016/j.xcrm.2022.100794},
	language = {en},
	number = {12},
	journal = {Cell Rep. Med.},
	author = {Zeng, Xiangxiang and Wang, Fei and Luo, Yuan and Kang, Seung-gu and Tang, Jian and Lightstone, Felice C. and Fang, Evandro F. and Cornell, Wendy and Nussinov, Ruth and Cheng, Feixiong},
	month = dec,
	year = {2022},
	pages = {100794},
}

@article{polykovskiy_molecular_2020,
	title = {Molecular {Sets} ({MOSES}): {A} {Benchmarking} {Platform} for {Molecular} {Generation} {Models}},
	volume = {11},
	shorttitle = {Molecular {Sets} ({MOSES})},
	doi = {10.3389/fphar.2020.565644},
	journal = {Front. Pharmacol.},
	author = {Polykovskiy, Daniil and Zhebrak, Alexander and Sanchez-Lengeling, Benjamin and Golovanov, Sergey and Tatanov, Oktai and Belyaev, Stanislav and Kurbanov, Rauf and Artamonov, Aleksey and Aladinskiy, Vladimir and Veselov, Mark and Kadurin, Artur and Johansson, Simon and Chen, Hongming and Nikolenko, Sergey and Aspuru-Guzik, Alán and Zhavoronkov, Alex},
	month = dec,
	year = {2020},
	pages = {565644},
}

@inproceedings{jin_hierarchical_2020,
	title = {Hierarchical {Generation} of {Molecular} {Graphs} using {Structural} {Motifs}},
	language = {en},
	booktitle = {Proceedings of the 37th {International} {Conference} on {Machine} {Learning}},
	publisher = {PMLR},
	author = {Jin, Wengong and Barzilay, Dr Regina and Jaakkola, Tommi},
	month = nov,
	year = {2020},
	pages = {4839--4848},
}

@article{gomez-bombarelli_automatic_2018,
	title = {Automatic {Chemical} {Design} {Using} a {Data}-{Driven} {Continuous} {Representation} of {Molecules}},
	volume = {4},
	language = {en},
	number = {2},
	journal = {ACS Cent. Sci.},
	author = {Gómez-Bombarelli, Rafael and Wei, Jennifer N. and Duvenaud, David and Hernández-Lobato, José Miguel and Sánchez-Lengeling, Benjamín and Sheberla, Dennis and Aguilera-Iparraguirre, Jorge and Hirzel, Timothy D. and Adams, Ryan P. and Aspuru-Guzik, Alán},
	month = feb,
	year = {2018},
	pages = {268--276},
}

@inproceedings{wang_multi-view_2021,
	address = {Ljubljana Slovenia},
	title = {Multi-view {Graph} {Contrastive} {Representation} {Learning} for {Drug}-{Drug} {Interaction} {Prediction}},
	isbn = {978-1-4503-8312-7},
	doi = {10.1145/3442381.3449786},
	language = {en},
	booktitle = {Proceedings of the {Web} {Conference} 2021},
	publisher = {ACM},
	author = {Wang, Yingheng and Min, Yaosen and Chen, Xin and Wu, Ji},
	month = apr,
	year = {2021},
	pages = {2921--2933},
}

@inproceedings{jin_junction_2018,
	title = {Junction {Tree} {Variational} {Autoencoder} for {Molecular} {Graph} {Generation}},
	language = {en},
	booktitle = {Proceedings of the 35th {International} {Conference} on {Machine} {Learning}},
	publisher = {PMLR},
	author = {Jin, Wengong and Barzilay, Regina and Jaakkola, Tommi},
	month = jul,
	year = {2018},
	pages = {2323--2332},
}

@techreport{skinnider_deep_2021,
	type = {preprint},
	title = {Deep {Generative} {Models} {Enable} {Navigation} in {Sparsely} {Populated} {Chemical} {Space}},
	institution = {Chemistry},
	author = {Skinnider, Michael A. and Stacey, R. Greg and Wishart, David S. and Foster, Leonard J.},
	month = jan,
	year = {2021},
	doi = {10.26434/chemrxiv.13638347.v1},
}

@article{moret_generative_2020,
	title = {Generative molecular design in low data regimes},
	volume = {2},
	doi = {10.1038/s42256-020-0160-y},
	language = {en},
	number = {3},
	journal = {Nature Machine Intelligence},
	author = {Moret, Michael and Friedrich, Lukas and Grisoni, Francesca and Merk, Daniel and Schneider, Gisbert},
	month = mar,
	year = {2020},
	pages = {171--180},
}

@article{born_regression_2023,
	title = {Regression {Transformer} enables concurrent sequence regression and generation for molecular language modelling},
	volume = {5},
	doi = {10.1038/s42256-023-00639-z},
	language = {en},
	number = {4},
	journal = {Nature Machine Intelligence},
	author = {Born, Jannis and Manica, Matteo},
	month = apr,
	year = {2023},
	pages = {432--444},
}

@article{bilodeau_generative_2022,
	title = {Generative models for molecular discovery: {Recent} advances and challenges},
	volume = {12},
	shorttitle = {Generative models for molecular discovery},
	language = {en},
	number = {5},
	journal = {Wiley Interdiscip. Rev. Comput. Mol. Sci.},
	author = {Bilodeau, Camille and Jin, Wengong and Jaakkola, Tommi and Barzilay, Regina and Jensen, Klavs F.},
	month = sep,
	year = {2022},
}

@article{tong_generative_2021,
	title = {Generative {Models} for {De} {Novo} {Drug} {Design}},
	volume = {64},
	language = {en},
	number = {19},
	journal = {J. Med. Chem.},
	author = {Tong, Xiaochu and Liu, Xiaohong and Tan, Xiaoqin and Li, Xutong and Jiang, Jiaxin and Xiong, Zhaoping and Xu, Tingyang and Jiang, Hualiang and Qiao, Nan and Zheng, Mingyue},
	month = oct,
	year = {2021},
	pages = {14011--14027},
}

@article{sousa_generative_2021,
	title = {Generative {Deep} {Learning} for {Targeted} {Compound} {Design}},
	volume = {61},
	language = {en},
	number = {11},
	journal = {Journal of Chemical Information and Modeling},
	author = {Sousa, Tiago and Correia, João and Pereira, Vítor and Rocha, Miguel},
	month = nov,
	year = {2021},
	pages = {5343--5361},
}

@article{bian_generative_2021,
	title = {Generative chemistry: drug discovery with deep learning generative models},
	volume = {27},
	shorttitle = {Generative chemistry},
	number = {3},
	journal = {Journal of Molecular Modeling},
	author = {Bian, Yuemin and Xie, Xiang-Qun},
	month = mar,
	year = {2021},
	pages = {71},
}

@article{lim_scaffold-based_2020,
	title = {Scaffold-based molecular design with a graph generative model},
	volume = {11},
	language = {en},
	number = {4},
	journal = {Chem. Sci.},
	author = {Lim, Jaechang and Hwang, Sang-Yeon and Moon, Seokhyun and Kim, Seungsu and Kim, Woo Youn},
	year = {2020},
	pages = {1153--1164},
}

@misc{fabian_molecular_2020,
	title = {Molecular representation learning with language models and domain-relevant auxiliary tasks},
	publisher = {arXiv},
	author = {Fabian, Benedek and Edlich, Thomas and Gaspar, Héléna and Segler, Marwin and Meyers, Joshua and Fiscato, Marco and Ahmed, Mohamed},
	month = nov,
	year = {2020},
	note = {arXiv:2011.13230 [cs]},
	keywords = {Computer Science - Artificial Intelligence, Computer Science - Machine Learning},
}

@article{chen_deep_2023,
	title = {Deep generative model for drug design from protein target sequence},
	volume = {15},
	language = {en},
	number = {1},
	journal = {J. Cheminform.},
	author = {Chen, Yangyang and Wang, Zixu and Wang, Lei and Wang, Jianmin and Li, Pengyong and Cao, Dongsheng and Zeng, Xiangxiang and Ye, Xiucai and Sakurai, Tetsuya},
	month = mar,
	year = {2023},
	pages = {38},
}

@article{feng_syntalinker-hybrid_2022,
	title = {{SyntaLinker}-{Hybrid}: {A} deep learning approach for target specific drug design},
	volume = {2},
	shorttitle = {{SyntaLinker}-{Hybrid}},
	language = {en},
	journal = {Artificial Intelligence in the Life Sciences},
	author = {Feng, Yu and Yang, Yuyao and Deng, Wenbin and Chen, Hongming and Ran, Ting},
	month = dec,
	year = {2022},
	pages = {100035},
}

@misc{dai_syntax-directed_2018,
	title = {Syntax-{Directed} {Variational} {Autoencoder} for {Structured} {Data}},
	publisher = {arXiv},
	author = {Dai, Hanjun and Tian, Yingtao and Dai, Bo and Skiena, Steven and Song, Le},
	month = feb,
	year = {2018},
	note = {arXiv:1802.08786 [cs]},
	keywords = {Computer Science - Computation and Language, Computer Science - Machine Learning},
}

@inproceedings{kusner_grammar_2017,
	title = {Grammar {Variational} {Autoencoder}},
	language = {en},
	booktitle = {Proceedings of the 34th {International} {Conference} on {Machine} {Learning}},
	publisher = {PMLR},
	author = {Kusner, Matt J. and Paige, Brooks and Hernández-Lobato, José Miguel},
	month = jul,
	year = {2017},
	pages = {1945--1954},
}

@techreport{oboyle_deepsmiles_2018,
	type = {preprint},
	title = {{DeepSMILES}: {An} {Adaptation} of {SMILES} for {Use} in {Machine}-{Learning} of {Chemical} {Structures}},
	shorttitle = {{DeepSMILES}},
	institution = {Chemistry},
	author = {O'Boyle, Noel and Dalke, Andrew},
	month = sep,
	year = {2018},
}

@article{flam-shepherd_language_2022,
	title = {Language models can learn complex molecular distributions},
	volume = {13},
	language = {en},
	number = {1},
	journal = {Nature Communications},
	author = {Flam-Shepherd, Daniel and Zhu, Kevin and Aspuru-Guzik, Alán},
	month = jun,
	year = {2022},
	pages = {3293},
}

@misc{frey_fastflows_2022,
	title = {{FastFlows}: {Flow}-{Based} {Models} for {Molecular} {Graph} {Generation}},
	shorttitle = {{FastFlows}},
	publisher = {arXiv},
	author = {Frey, Nathan C. and Gadepally, Vijay and Ramsundar, Bharath},
	month = jan,
	year = {2022},
	note = {arXiv:2201.12419 [physics]},
	keywords = {Computer Science - Machine Learning, Physics - Chemical Physics},
}

@article{krenn_self-referencing_2020,
	title = {Self-referencing embedded strings ({SELFIES}): {A} 100\% robust molecular string representation},
	volume = {1},
	shorttitle = {Self-referencing embedded strings ({SELFIES})},
	number = {4},
	journal = {Machine Learning: Science and Technology},
	author = {Krenn, Mario and Häse, Florian and Nigam, AkshatKumar and Friederich, Pascal and Aspuru-Guzik, Alan},
	month = dec,
	year = {2020},
	pages = {045024},
}

@article{krenn_selfies_2022,
	title = {{SELFIES} and the future of molecular string representations},
	volume = {3},
	number = {10},
	journal = {Patterns},
	author = {Krenn, Mario and Ai, Qianxiang and Barthel, Senja and Carson, Nessa and Frei, Angelo and Frey, Nathan C. and Friederich, Pascal and Gaudin, Théophile and Gayle, Alberto Alexander and Jablonka, Kevin Maik and Lameiro, Rafael F. and Lemm, Dominik and Lo, Alston and Moosavi, Seyed Mohamad and Nápoles-Duarte, José Manuel and Nigam, AkshatKumar and Pollice, Robert and Rajan, Kohulan and Schatzschneider, Ulrich and Schwaller, Philippe and Skreta, Marta and Smit, Berend and Strieth-Kalthoff, Felix and Sun, Chong and Tom, Gary and von Rudorff, Guido Falk and Wang, Andrew and White, Andrew and Young, Adamo and Yu, Rose and Aspuru-Guzik, Alán},
	month = oct,
	year = {2022},
	note = {16 citations (Crossref) [2023-06-28]
arXiv:2204.00056 [physics]},
	keywords = {Computer Science - Machine Learning, Physics - Chemical Physics},
	pages = {100588},
}

@article{winter_learning_2019,
	title = {Learning continuous and data-driven molecular descriptors by translating equivalent chemical representations},
	volume = {10},
	language = {en},
	number = {6},
	journal = {Chem. Sci.},
	author = {Winter, Robin and Montanari, Floriane and Noé, Frank and Clevert, Djork-Arné},
	year = {2019},
	pages = {1692--1701},
}

@article{winter_efficient_2019,
	title = {Efficient multi-objective molecular optimization in a continuous latent space},
	volume = {10},
	doi = {10.1039/C9SC01928F},
	language = {en},
	number = {34},
	journal = {Chem. Sci.},
	author = {Winter, Robin and Montanari, Floriane and Steffen, Andreas and Briem, Hans and Noé, Frank and Clevert, Djork-Arné},
	year = {2019},
	pages = {8016--8024},
}


@article{lewell_recap_1998,
	title = {{RECAP} {Retrosynthetic} {Combinatorial} {Analysis} {Procedure}: {A} {Powerful} {New} {Technique} for {Identifying} {Privileged} {Molecular} {Fragments} with {Useful} {Applications} in {Combinatorial} {Chemistry}},
	volume = {38},
	shorttitle = {{RECAPRetrosynthetic} {Combinatorial} {Analysis} {Procedure}},
	doi = {10.1021/ci970429i},
	language = {en},
	number = {3},
	journal = {Journal of Chemical Information and Computer Sciences},
	author = {Lewell, Xiao Qing and Judd, Duncan B. and Watson, Stephen P. and Hann, Michael M.},
	month = may,
	year = {1998},
	pages = {511--522},
}

@article{degen_art_2008,
	title = {On the {Art} of {Compiling} and {Using} '{Drug}‐{Like}' {Chemical} {Fragment} {Spaces}},
	volume = {3},
	doi = {10.1002/cmdc.200800178},
	language = {en},
	number = {10},
	journal = {ChemMedChem},
	author = {Degen, Jörg and Wegscheid‐Gerlach, Christof and Zaliani, Andrea and Rarey, Matthias},
	month = oct,
	year = {2008},
	pages = {1503--1507},
}


@article{kirsch_concepts_2019,
	title = {Concepts and {Core} {Principles} of {Fragment}-{Based} {Drug} {Design}},
	volume = {24},
	doi = {10.3390/molecules24234309},
	language = {en},
	number = {23},
	journal = {Molecules},
	author = {Kirsch, Philine and Hartman, Alwin M. and Hirsch, Anna K. H. and Empting, Martin},
	month = nov,
	year = {2019},
	pages = {4309},
}

@article{arus-pous_smiles-based_2020,
	title = {{SMILES}-based deep generative scaffold decorator for de-novo drug design},
	volume = {12},
	doi = {10.1186/s13321-020-00441-8},
	language = {en},
	number = {1},
	journal = {J. Cheminform.},
	author = {Arús-Pous, Josep and Patronov, Atanas and Bjerrum, Esben Jannik and Tyrchan, Christian and Reymond, Jean-Louis and Chen, Hongming and Engkvist, Ola},
	month = dec,
	year = {2020},
	pages = {38},
}


@inproceedings{maziarz_learning_2022,
	title = {Learning to {Extend} {Molecular} {Scaffolds} with {Structural} {Motifs}},
	booktitle = {{ICLR}},
	author = {Maziarz, Krzysztof and Jackson-Flux, Henry Richard and Cameron, Pashmina and Sirockin, Finton and Schneider, Nadine and Stiefl, Nikolaus and Segler, Marwin and Brockschmidt, Marc},
	year = {2022},
}

@inproceedings{pham_fame_2022,
	title = {{FAME}: {Fragment}-based {Conditional} {Molecular} {Generation} for {Phenotypic} {Drug} {Discovery}},
	booktitle = {Proceedings of the 2022 {SIAM} {International} {Conference} on {Data} {Mining} ({SDM})},
	publisher = {SIAM},
	author = {Pham, Thai-Hoang and Xie, Lei and Zhang, Ping},
	year = {2022},
	pages = {720--728},
}


@misc{peng_pocket-specific_2022,
	title = {Pocket-specific {3D} {Molecule} {Generation} by {Fragment}-based {Autoregressive} {Diffusion} {Models}},
	author = {Peng, Xingang and Guan, Jiaqi and Peng, Jian and Ma, Jianzhu},
	year = {2022},
}

@article{polishchuk_estimation_2013,
	title = {Estimation of the size of drug-like chemical space based on {GDB}-17 data},
	volume = {27},
	doi = {10.1007/s10822-013-9672-4},
	language = {en},
	number = {8},
	journal = {J. Comput.-Aided Mol. Des.},
	author = {Polishchuk, P. G. and Madzhidov, T. I. and Varnek, A.},
	month = aug,
	year = {2013},
	pages = {675--679},
}

@article{cheng2021molecular,
  title={Molecular design in drug discovery: a comprehensive review of deep generative models},
  author={Cheng, Yu and Gong, Yongshun and Liu, Yuansheng and Song, Bosheng and Zou, Quan},
  journal={Brief. Bioinform.},
  volume={22},
  number={6},
  pages={bbab344},
  year={2021},
  publisher={Oxford University Press}
}

@article{shi2020graphaf,
  title={Graphaf: a flow-based autoregressive model for molecular graph generation},
  author={Shi, Chence and Xu, Minkai and Zhu, Zhaocheng and Zhang, Weinan and Zhang, Ming and Tang, Jian},
  journal={arXiv:2001.09382},
  year={2020}
}

@inproceedings{jin2018junction,
  title={Junction tree variational autoencoder for molecular graph generation},
  author={Jin, Wengong and Barzilay, Regina and Jaakkola, Tommi},
  booktitle={{ICML}},
  pages={2323--2332},
  year={2018},
  organization={PMLR}
}

@article{mukaidaisi2022multi,
  title={Multi-objective drug design based on graph-fragment molecular representation and deep evolutionary learning},
  author={Mukaidaisi, Muhetaer and Vu, Andrew and Grantham, Karl and Tchagang, Alain and Li, Yifeng},
  journal={Front. Pharmacol.},
  volume={13},
  pages={920747},
  year={2022},
  publisher={Frontiers}
}

@article{bilodeau2022generative,
  title={Generative models for molecular discovery: Recent advances and challenges},
  author={Bilodeau, Camille and Jin, Wengong and Jaakkola, Tommi and Barzilay, Regina and Jensen, Klavs F},
  journal={Wiley Interdiscip. Rev. Comput. Mol. Sci.},
  volume={12},
  number={5},
  pages={e1608},
  year={2022},
  publisher={Wiley Online Library}
}

@article{you2018graph,
  title={Graph convolutional policy network for goal-directed molecular graph generation},
  author={You, Jiaxuan and Liu, Bowen and Ying, Rex and Pande, Vijay and Leskovec, Jure},
  journal={arXiv:1806.02473},
  year={2018}
}

@article{imrie2021deep,
  title={Deep generative design with 3D pharmacophoric constraints},
  author={Imrie, Fergus and Hadfield, Thomas E and Bradley, Anthony R and Deane, Charlotte M},
  journal={Chem. Sci.},
  volume={12},
  number={43},
  pages={14577--14589},
  year={2021},
  publisher={Royal Society of Chemistry}
}

@article{tosato2023bayesian,
  title={Bayesian optimization framework for data-driven materials design},
  author={Tosato, Giovanna and Koeppe, Arnd and Selzer, Michael and Nestler, Britta},
  journal={Tage 2023},
  pages={306},
  year={2023}
}

@article{hussain2010computationally,
  title={Computationally efficient algorithm to identify matched molecular pairs (MMPs) in large data sets},
  author={Hussain, Jameed and Rea, Ceara},
  journal={J. Chem. Inf. Model.},
  volume={50},
  number={3},
  pages={339--348},
  year={2010},
  publisher={ACS Publications}
}


@inproceedings{li_gated_2016,
	title = {Gated {Graph} {Sequence} {Neural} {Networks}},
	booktitle = {{ICLR}},
	author = {Li, Y. and Tarlow, D. and Brockschmidt, M. and Zemel, R. S.},
	editor = {Bengio, Yoshua and LeCun, Yann},
	year = {2016},
}


@article{popova_deep_2018,
	title = {Deep reinforcement learning for de novo drug design},
	volume = {4},
	language = {en},
	number = {7},
	journal = {Sci. Adv.},
	author = {Popova, Mariya and Isayev, Olexandr and Tropsha, Alexander},
	month = jul,
	year = {2018},
}

@article{cardoso2019optimal,
  title={Optimal piecewise linear regression algorithm for QSAR modelling},
  author={Cardoso-Silva, Jonathan and Papadatos, George and Papageorgiou, Lazaros G and Tsoka, Sophia},
  journal={Mol. Inform.},
  volume={38},
  number={3},
  pages={1800028},
  year={2019},
  publisher={Wiley Online Library}
}
@article{zeng2022deep,
  title={Deep generative molecular design reshapes drug discovery},
  author={Zeng, Xiangxiang and Wang, Fei and Luo, Yuan and Kang, Seung-gu and Tang, Jian and Lightstone, Felice C and Fang, Evandro F and Cornell, Wendy and Nussinov, Ruth and Cheng, Feixiong},
  journal={Cell Rep. Med.},
  volume={3},
  number={12},
  year={2022},
  publisher={Elsevier}
}

@article{pang2023deep,
  title={Deep generative models in de novo drug molecule generation},
  author={Pang, Chao and Qiao, Jianbo and Zeng, Xiangxiang and Zou, Quan and Wei, Leyi},
  journal={J. Chem. Inf. Model.},
  year={2023},
  publisher={ACS Publications}
}

@article{kingma2013auto,
  title={Auto-encoding variational bayes},
  author={Kingma, Diederik P and Welling, Max},
  journal={arXiv:1312.6114},
  year={2013}
}

@article{goodfellow2014generative,
  title={Generative adversarial nets},
  author={Goodfellow, Ian and Pouget-Abadie, Jean and Mirza, Mehdi and Xu, Bing and Warde-Farley, David and Ozair, Sherjil and Courville, Aaron and Bengio, Yoshua},
  journal={{NeurIPS}},
  volume={27},
  year={2014}
}

@article{vaswani2017attention,
  title={Attention is all you need},
  author={Vaswani, Ashish and Shazeer, Noam and Parmar, Niki and Uszkoreit, Jakob and Jones, Llion and Gomez, Aidan N and Kaiser, {\L}ukasz and Polosukhin, Illia},
  journal={{NeurIPS}},
  volume={30},
  year={2017}
}

@article{ho2020denoising,
  title={Denoising diffusion probabilistic models},
  author={Ho, Jonathan and Jain, Ajay and Abbeel, Pieter},
  journal={{NeurIPS}},
  volume={33},
  pages={6840--6851},
  year={2020}
}
